# Supplementary material for: Combination of Phytoactives in the Diet of Lactating Jersey Cows: Effects on Productive Efficiency, Milk Composition and Quality, Ruminal Environment, and Animal Health
Source: Animals (Basel). 2024 Aug 29;14(17):2518. doi: 10.3390/ani14172518 (PMC11394032; doi:10.3390/ani14172518)
Supplement: Supplementary file 1 [file animals-14-02518-s001.zip]

Archive with 1 entries (1 files):
- animals-3073942-supplementary.pdf
